# Supplementary material for: Epidemiological characteristics and genetic alterations in adult diffuse glioma in East Asian populations
Source: Cancer Biol Med. 2022 Nov 1;19(10):1440–59. doi: 10.20892/j.issn.2095-3941.2022.0418 (PMC9630523; doi:10.20892/j.issn.2095-3941.2022.0418)
Supplement: Supplementary file 1 [file cbm-19-1440-s001.zip]

Archive with 2 entries (2 files):
- cbm-19-1440-s001.xlsx
- cbm-19-1440-s002.docx
