# Supplementary material for: Epidemiological characteristics and genetic alterations in adult diffuse glioma in East Asian populations
Source: Cancer Biol Med. 2022 Nov 1;19(10):1440–59. doi: 10.20892/j.issn.2095-3941.2022.0418 (PMC9630523; doi:10.20892/j.issn.2095-3941.2022.0418)
Supplement: Supplementary file 1 [file cbm-19-1440-s001.zip › cbm-19-1440-s001.xlsx]

## Sheet: READ ME
Sheet Name	Brief Introduction
1-Study List	Detail information of studies included for epidemiology summary
2-Incidence	Incidence rate corresponding to the Figure 2 A
3-Age	Median age corresponding to the Figure 2 C
4-Survival Hazard Ratio	Survival hazard ratio of Asian corresponding to the Figure 2 D
5-Survival-Five years	5YearRS corresponding to the Figure 2 E

## Sheet: 1-Study List
Study	Author (Cohort)	Year of publication	Year of data	Journal	Title	# Total	# of East Asian	Source of Data
Bohn2018	Bohn	2018	2010–2014	PLOS ONE	The association between race and survival in glioblastoma patients in the US: A retrospective cohort study	3473	/	USA
Hauser2018	Hauser	2018	2004-2013	﻿Journal of Clinical Neuroscience	Impact of academic facility type and volume on post-surgical outcomes following diagnosis of glioblastoma	89839	/	USA
Xu2017	Xu	2017	2004–2013	﻿Frontiers in Aging Neuroscience	Geographic Variations in the Incidence of Glioblastoma and Prognostic Factors Predictive of Overall Survival in US Adults from 2004–2013	24262	/	USA
Thumma2012	Thumma	2012	1973-2008	﻿World Journal of Surgical Oncology	Effect of pretreatment clinical factors on overall survival in glioblastoma multiforme- a surveillance epidemiology and end results (SEER) population analysis	34664	/	USA
Aizer2013	Aizer	2013	1988-2007	Cancer	Underutilization of radiation therapy in patients with glioblastoma	22777	/	USA
Haque2017	Haque	2017	2006-2012	Journal of Neuro-Oncology	Definitive chemoradiation at high volume facilities is associated with improved survival in glioblastoma	4892	/	USA
Hodges2021	Hodges	2021	2004-2014	Neuro-Oncology Advances	Impact of race on care, readmissions, and survival for patients with glioblastoma: an analysis of the National Cancer Database	103652	/	USA
Ostrom2021	Ostrom	2021	2014–2018	Neuro-Oncology	CBTRUS Statistical Report: Primary Brain and Other Central Nervous System Tumors Diagnosed in the United States in 2014–2018	434037	/	USA
Bakirarar2022	Bakirarar	2022	2007-2018	#NA	Machine Learning Model to Identify Prognostic Factors in Glioblastoma: A SEER-Based Analysis	31663	/	USA
Gittleman2018	Gittleman	2018	2000-2014	﻿Neuro-Oncology	Survivorship in adults with malignant brain and other central nervous system tumor from 2000–2014	294505	/	USA
Ho2014	Ho	2014	1989-2010	European Journal of Cancer	﻿Changing incidence and improved survival of gliomas	21085	/	Netherlands
Low2022	Low	2022	2014-2018	Neuro-Oncology Practice	﻿Primary brain and other central nervous system tumors in the United States (2014-2018): A summary of the CBTRUS statistical report for clinicians	431773	/	USA
Ostrom2018	Ostrom	2018	2000-2014	Jama Ocology	﻿Adult glioma incidence and survival by race or ethnicity in the United States from 2000 to 2014	244808	/	USA
Brodbelt2015	Brodbelt	2015	2007-2011	European Journal of Cancer	Glioblastoma in England: 2007-2011	10743	/	England
Crocetti2012	Crocetti	2012	1995-2002	European Journal of Cancer	﻿Epidemiology of glial and non-glial brain tumours in Europe	44947	/	Europe
Peray2019	Peray	2019	2008-2008	Journal of Neuro-Oncology	﻿Association of patterns of care, prognostic factors, and use of radiotherapy–temozolomide therapy with survival in patients with newly diagnosed glioblastoma: a French national population-based study	2053	/	French
Korja2018	Korja	2018	2000-2013	Neuro-Oncology	﻿Glioblastoma survival is improving despite increasing incidence rates: A nationwide study between 2000 and 2013 in Finland	2045	/	Finland
Visser2015	Visser	2015	2000-2007	European Journal of Cancer	﻿Survival of adults with primary malignant brain tumours in Europe; Results of the EUROCARE-5 study	105751	/	Europe
Pekmezci2017	Pekmezci	2017	NA	Acta Neuropathologica	Adult infiltrating gliomas with WHO 2016 integrated diagnosis: additional prognostic roles of ATRX and TERT	1206	/	TCGA
Gramatzki2016	Gramatzki	2016	2005-2009	Cancer	﻿Glioblastoma in the Canton of Zurich, Switzerland revisited: 2005 to 2009	264	/	Switzerland
Hansen2018	Hansen	2018	2009-2014	Journal of Neuro-Oncology	﻿Treatment and survival of glioblastoma patients in Denmark: The Danish Neuro-Oncology Registry 2009–2014	1364	/	Denmark
Wohrer2009	Wohrer	2009	2005-2005	Journal of Neuro-Oncology	﻿The Austrian Brain Tumour Registry: A cooperative way to establish a population-based brain tumour registry	1688	/	Austria
Chien2016	Chien	2016	2002-2010	Front. Public Health	﻿Comparative brain and central nervous system tumor incidence and survival between the United States and Taiwan based on population-based registry	189595	5846	China Taiwan
Nakamura2011	Nakamura	2011	1989-2008	International Journal of Clinical Oncology	Epidemiological study of primary intracranial tumors: a regional survey in Kumamoto prefecture in southern Japan—20-year study	5448	5448	Japan
NARITA2015	NARITA	2015	2001-2004	neurol med chir (tokyo)	Trends and Outcomes in the Treatment of Gliomas Based on Data during 2001–2004 from the Brain Tumor Registry of Japan	13431	13431	Japan
Lee2010	Lee	2010	2005-2005	Journal of Korean Neurosurgical Society	Epidemiology of Primary Brain and Central Nervous System Tumors in Korea	5692	5692	Korea
Dho2017	Dho	2017	2013-2013	Brain Tumor Research and Treatment	An Updated Nationwide Epidemiology of Primary Brain Tumors in Republic of Korea, 2013	11827	11827	Korea
Jung2013	Jung	2013	2010-2010	Brain Tumor Research and Treatment	An Updated Nationwide Epidemiology of Primary Brain Tumors in Republic of Korea	10004	10004	Korea
Kim2021	Kim	2021	2007-2017	JKMS	Epidemiological Study of Malignant Gliomas in Korea Using Nationwide Dataset from 2007 to 2017	45066	45066	Korea
Kang2020	Kang	2020	2007–2016	Cancer Research and Treatment	A Nationwide, Population-Based Epidemiology Study of Primary Central Nervous System Tumors in Korea, 2007–2016: A Comparison with United States Data	115050	115050	Korea
Jung2012	Jung	2012	1999-2004	Journal of Neuro-Oncology	Population-based survival data for brain tumors in Korea	4721	4721	Korea
He2020	He	2020	1996-2016	Journal of Korean Neurosurgical Society	Newly-Diagnosed, Histologically-Confirmed Central Nervous System Tumours in a Regional Hospital in Hong Kong : An Epidemiological Study of a 21-Year Period	2134	2134	China Hong Kong
Pu2012	Pu	2012	2008-2009	Surgical Practice	One-year review of the incidence of brain tumours in Hong Kong Chinese patients as part of the Hong Kong Brain and Spinal Tumours Registry	759	759	China Hong Kong
Yang2013	Yang	2013	2004-2010	Journal of Neuro-Oncology	﻿Management and survival rates in patients with glioma in China (2004–2010): a retrospective study from a single-institution	1285	1285	China Mainland
Woo2022	Woo	2022	TMZ era	Neuro-Oncology Practice	Patterns of Care and Survival of Chinese Glioblastoma Patients in the Temozolomide Era: A Hong Kong Population-Level Analysis over a 14-year Period	1010	1010	China Hong Kong
Wang2021	Wang	2021	NA	Frontiers in Oncology	Integrated Analysis of the Clinical and Molecular Characteristics of IDH Wild-Type Gliomas in the Chinese Glioma Genome Atlas	389	389	China Mainland
Lin2020	Lin	2020	2000-2018	BMC Neurology	Establishment of age group classification for risk stratification in glioma patients	1502	1502	China Mainland
Matsumoto2021	Matsumoto	2021	2007-2016	Neurol Med Chir (Tokyo)	Epidemiologic Study of Primary Brain Tumors in Miyazaki Prefecture: A Regional 10-year Survey in Southern Japan	NA	NA	Japan

## Sheet: 2-Incidence
Study	Subtype	Rate	Unit	Race
Chien2016	Glioblastoma	0.85	ASR	East Asian
Dho2017	Glioblastoma	0.87	ASR	East Asian
He2018	Glioblastoma	0.92	ASR	East Asian
Jung2013	Glioblastoma	0.77	ASR	East Asian
Kang2020	Glioblastoma	1.11	ASR	East Asian
Lee2010	Glioblastoma	0.59	ASR	East Asian
Matsumoto2021	Glioblastoma	1.26	ASR	East Asian
Pu2012	Glioblastoma	0.743	crude ASR	East Asian
Woo2022	Glioblastoma	1	ASR	East Asian
Brodbelt2015	Glioblastoma	4.64	ASR	All groups
Gramatzki2016	Glioblastoma	3.9	ASR	All groups
Ho2014	Glioblastoma	2.5	ASR	All groups
Korja2018	Glioblastoma	2.9	ASR	All groups
Ostrom2018	Glioblastoma	4.71	ASR	Non-Hispanic White
Ostrom2021	Glioblastoma	3.52	ASR	White
Peray2019	Glioblastoma	3.3	crude ASR	All groups
Wohrer2009	Glioblastoma	3.4	ASR	All groups
Chien2016	Non-Glioblastoma Astrocytomas	0.63	NA	East Asian
Dho2017	Non-Glioblastoma Astrocytomas	0.4	NA	East Asian
Jung2013	Non-Glioblastoma Astrocytomas	0.45	NA	East Asian
Kang2020	Non-Glioblastoma Astrocytomas	0.66	NA	East Asian
Lee2010	Non-Glioblastoma Astrocytomas	0.36	NA	East Asian
Ho2014	Non-Glioblastoma Astrocytomas	1.1	NA	White
Ostrom2018	Non-Glioblastoma Astrocytomas	1.55	ASR	Non-Hispanic White
Ostrom2021	Non-Glioblastoma Astrocytomas	1.4	NA	White
Chien2016	Oligodendroglial tumors	0.26	NA	East Asian
Dho2017	Oligodendroglial tumors	0.22	NA	East Asian
Jung2013	Oligodendroglial tumors	0.17	NA	East Asian
Kang2020	Oligodendroglial tumors	0.31	NA	East Asian
Lee2010	Oligodendroglial tumors	0.16	NA	East Asian
Crocetti2012	Oligodendroglial tumors	0.4	ASR	White
Ho2014	Oligodendroglial tumors	0.6	NA	White
Ostrom2018	Oligodendroglial tumors	0.92	ASR	Non-Hispanic White
Ostrom2021	Oligodendroglial tumors	0.45	NA	White

## Sheet: 3-Age
Study	Subtype	No.	MedianAge	Race
Ho2014	Anaplastic astrocytoma	1975	55	White/Mainly White
Ostrom2021	Anaplastic astrocytoma	7175	53	White/Mainly White
Jung2013	Anaplastic astrocytoma	123	47.7	East Asian
Kang2020	Anaplastic astrocytoma	979	50	East Asian
Ho2014	Anaplastic oligodendroglioma	646	52	White/Mainly White
Ostrom2021	Anaplastic oligodendroglioma	1839	49	White/Mainly White
Kang2020	Anaplastic oligodendroglioma	580	50	East Asian
Ho2014	Diffuse astrocytoma	1791	42	White/Mainly White
Ostrom2021	Diffuse astrocytoma	7729	46	White/Mainly White
Kang2020	Diffuse astrocytoma	1193	44	East Asian
Lin2020	Diffuse astrocytoma	180	35	East Asian
Gramatzki2016	Glioblastoma	264	61.3	White/Mainly White
Hansen2018	Glioblastoma	1364	66	White/Mainly White
Ho2014	Glioblastoma	9504	61	White/Mainly White
Korja2018	Glioblastoma	2045	63.3	White/Mainly White
Ostrom2021	Glioblastoma	61699	65	White/Mainly White
Pekmezci2017	Glioblastoma	309	59	White/Mainly White
Peray2019	Glioblastoma	2053	64	White/Mainly White
Dho2017	Glioblastoma	629	61	East Asian
Jung2013	Glioblastoma	523	60.1	East Asian
Kang2020	Glioblastoma	5796	60	East Asian
Lee2010	Glioblastoma	338	55.5	East Asian
Lin2020	Glioblastoma	446	49	East Asian
Wang2021	Glioblastoma	224	51	East Asian
Woo2022	Glioblastoma	1010	59	East Asian
Hodges2021	Glioblastoma	81900	64	Non-Hispanic White
Ostrom2018	Glioblastoma	128976	64	Non-Hispanic White
Ho2014	Oligodendroglioma	873	44	White/Mainly White
Ostrom2021	Oligodendroglioma	3706	43	White/Mainly White
Pekmezci2017	Oligodendroglioma	291	44	White/Mainly White
Kang2020	Oligodendroglioma	756	45	East Asian
* All groups: without race stratification

## Sheet: 4-Survival Hazard Ratio
Cohort	Disease	Reference	Race Raw Tag	Race	Hazard Ratio	95% CI	pvalue
Hauser2018	GBM	White	Asian/Pacific Islander	Asian	0.711	0.668-0.757	<.001
Haque2017	GBM	White	Asian	Asian	0.705	0.547-0.909	0.007
Bohn2018	GBM	White	API Non-Hispanic	Asian	0.75	0.62-0.90	0.003
Aizer2013	GBM	Caucasian	Asian American	Asian	0.88	0.82-0.95	0.001
Thumma2012	GBM	White	Asian/PacificIslander	Asian	0.83	0.78-0.89	<0.001
Hodges2021	GBM	Non-Hispanic White	Asian non-Hispanic	Asian	0.72	0.65-0.78	<.001
Ostrom2021	GBM	Non-Hispanic White	API, Non-Hispanic	Asian	0.7	0.68-0.73	<0.001
Xu2017	GBM	White	Asian or Pacific Islander	Asian	0.769	0.699-0.847	<0.001*

## Sheet: 5-Survival-Five years
Study	Source	Race	No.	5YearRS	95%CI%	Subtypes	YearOfRange
Chien2016	ChinaTaiwan	East Asian	447	22.1	(18.1-26.3)	Anaplastic Astrocytoma	2002-2010
Chien2016	USA	White/Mainly White	2313	27.7	(25.5-29.9)	Anaplastic Astrocytoma	2002-2010
Gittleman2018	USA	White	3383	29.9	28.1-31.7	Anaplastic astrocytoma	2000-2014
Jung2012	Korea	East Asian	524	25.2	/	Anaplastic astrocytoma	1999-2004
Kang2020	Korea	East Asian	964	26.2	(23.1-29.4)	Anaplastic astrocytoma	2007-2016
Low2022	USA	White/Mainly White	7545	32.6	(31.1-34)	Anaplastic Astrocytoma	2001-2017
Narita2015	Japan	East Asian	513	41.1	/	Anaplastic Astrocytoma	2001-2004
Narita2015	USA	White/Mainly White	/	25.9	/	Anaplastic Astrocytoma	1995-2009
Ostrom2021	USA	White/Mainly White	13764	31.3	30.4-32.2	Anaplastic astrocytoma	2014-2018
Chien2016	ChinaTaiwan	East Asian	150	35.4	(27.3-43.7)	Anaplastic oligodendroglioma	2002-2010
Chien2016	USA	White/Mainly White	797	54.6	(50.4-58.6)	Anaplastic oligodendroglioma	2002-2010
Gittleman2018	USA	White	1182	57.3	54.1-60.4	Anaplastic oligodendroglioma	2000-2014
Jung2012	Korea	East Asian	252	50.4	/	Anaplastic oligodendroglioma	1999-2004
Kang2020	Korea	East Asian	577	52	(47.3-56.5)	Anaplastic oligodendroglioma	2007-2016
Low2022	USA	White/Mainly White	1915	69	(66.0-71.8)	Anaplastic oligodendroglioma	2001-2017
Narita2015	Japan	East Asian	126	67.8	/	Anaplastic oligodendroglioma	2001-2004
Narita2015	USA	White/Mainly White	/	49.4	/	Anaplastic oligodendroglioma	1995-2009
Ostrom2021	USA	White/Mainly White	3988	65.1	63.4-66.8	Anaplastic oligodendroglioma	2014-2018
Gittleman2018	USA	White	4549	44.1	42.5-45.7	Diffuse astrocytoma	2000-2014
Kang2020	Korea	East Asian	1174	55.7	(52.5-58.8)	Diffuse astrocytoma	2007-2016
Low2022	USA	White/Mainly White	4652	65.3	(63.4-67.2)	Diffuse astrocytoma	2001-2017
Narita2015	Japan	East Asian	382	75	/	Diffuse astrocytoma	2001-2004
Narita2015	USA	White/Mainly White	/	47.1	/	Diffuse astrocytoma	1995-2009
Ostrom2021	USA	White/Mainly White	18919	52.4	51.6-53.2	Diffuse astrocytoma	2014-2018
Brodbelt2015	England	White/Mainly White	10743	3.4	/	Glioblastoma	2007-2011
Peray2019	French	White/Mainly White	2053	4.5	/	Glioblastoma	2008-2015
Narita2015	USA	White/Mainly White	/	4.7	/	Glioblastoma	1995-2009
Crocetti2012	Europe	White/Mainly White	/	4.9	/	Glioblastoma	1995-2002
Chien2016	USA	White/Mainly White	19893	5	(4.6-5.4)	Glioblastoma	2002-2010
Bakirarar2022	USA	White	28127	5.1	/	Glioblastoma	2007-2018
Low2022	USA	White/Mainly White	133973	6.6	(6.4-6.7)	Glioblastoma	2001-2017
Ostrom2021	USA	White/Mainly White	113749	6.8	6.7-7.0	Glioblastoma	2014-2018
Jung2012	Korea	East Asian	1676	8.9	/	Glioblastoma	1999-2004
Yang2013	China Mainland	East Asian	226	9	/	Glioblastoma	2004-2010
Chien2016	ChinaTaiwan	East Asian	2045	9.8	(8.5-11.2)	Glioblastoma	2002-2010
Narita2015	Japan	East Asian	1489	10.1	/	Glioblastoma	2001-2004
Kang2020	Korea	East Asian	5754	12.1	(11.1-13.1)	Glioblastoma	2007-2016
Visser2015-PreTMZ	Europe86	White/Mainly White	/	4.7	4.1-5.4	Glioblastoma	1999-2001
Visser2015-PostTMZ	Europe86	White/Mainly White	/	6.6	5.9-7.3	Glioblastoma	2005-2007
Ostrom2018	USA	Non-Hispanic White	24635	4.8	(4.5-5.2)	Glioblastoma	2000-2014
Korja2018	Finland	White/Mainly White	2045	3	/	Glioblastoma	2007-2013
Gittleman2018	USA	White	29918	5.1	4.8-5.4	Glioblastoma	2000-2014
Chien2016	USA	White/Mainly White	2018	78.7	(76.5-80.8)	Oligodendroglioma	2002-2010
Chien2016	ChinaTaiwan	East Asian	283	70.3	(64.5-75.4)	Oligodendroglioma	2002-2010
Gittleman2018	USA	White	2659	81.2	79.4-82.9	Oligodendroglioma	2000-2014
Jung2012	Korea	East Asian	374	73.5	/	Oligodendroglioma	1999-2004
Kang2020	Korea	East Asian	749	78.6	(75.0-81.8)	Oligodendroglioma	2007-2016
Low2022	USA	White/Mainly White	3358	90	(88.4-91.5)	Oligodendroglioma	2001-2017
Narita2015	USA	White/Mainly White	/	79.1	/	Oligodendroglioma	1995-2009
Narita2015	Japan	East Asian	121	90.6	/	Oligodendroglioma	2001-2004
Ostrom2021	USA	White/Mainly White	8922	83.6	82.7-84.5	Oligodendroglioma	2014-2018
